# Supplementary material for: ﻿A new species of Iochroma Benth. (Solanaceae) from the eastern Andes of Colombia
Source: PhytoKeys. 2023 Sep 18;232:133–44. doi: 10.3897/phytokeys.232.108474 (PMC10520844; doi:10.3897/phytokeys.232.108474)
Supplement: XML Treatment for Iochroma orozcoae [file phytokeys.232.108474-treatment1.xml]

<!DOCTYPE tp:taxon-treatment
  PUBLIC "-//TaxonX//DTD Taxonomic Treatment Publishing DTD v0 20100105//EN" "tax-treatment-NSO.dtd">
<tp:taxon-treatment xmlns:tp="http://www.plazi.org/taxpub"><tp:treatment-meta><kwd-group><label>Taxon classification</label><kwd>
              <named-content content-type="kingdom">Plantae</named-content>
            </kwd><kwd>
              <named-content content-type="order">Solanales</named-content>
            </kwd><kwd>
              <named-content content-type="family">Solanaceae</named-content>
            </kwd></kwd-group><mixed-citation publication-type="journal"><person-group><name><surname>Orejuela</surname><given-names>Andrés</given-names></name><name><surname>Smith</surname><given-names>Stacey D.</given-names></name><name><surname>Villanueva</surname><given-names>Boris</given-names></name><name><surname>Deanna</surname><given-names>Rocío</given-names></name></person-group><article-title>﻿A new species of <italic><tp:taxon-name><tp:taxon-name-part taxon-name-part-type="genus" reg="Iochroma">Iochroma</tp:taxon-name-part></tp:taxon-name></italic> Benth. (<tp:taxon-name><tp:taxon-name-part taxon-name-part-type="family">Solanaceae</tp:taxon-name-part></tp:taxon-name>) from the eastern Andes of Colombia</article-title><source>PhytoKeys</source><day>18</day><month>09</month><year>2023</year><volume>232</volume><fpage>133</fpage><lpage>144</lpage><pub-id pub-id-type="doi">10.3897/phytokeys.232.108474</pub-id></mixed-citation></tp:treatment-meta><tp:nomenclature><label>﻿</label><tp:taxon-name>
            <object-id xmlns:xlink="http://www.w3.org/1999/xlink" content-type="arpha" xlink:type="simple">751BAFA3-C212-5219-8AD0-EA94AC643259</object-id>
            <tp:taxon-name-part taxon-name-part-type="genus" reg="Iochroma">Iochroma</tp:taxon-name-part>
            <tp:taxon-name-part taxon-name-part-type="species" reg="orozcoae">orozcoae</tp:taxon-name-part>
            <object-id xmlns:xlink="http://www.w3.org/1999/xlink" content-type="ipni" xlink:type="simple">urn:lsid:ipni.org:names:77326965-1</object-id>
          </tp:taxon-name><tp:taxon-authority>A.Orejuela &amp; S.D.Sm.</tp:taxon-authority><tp:taxon-status xmlns:xlink="http://www.w3.org/1999/xlink" xlink:type="simple">sp. nov.</tp:taxon-status><xref ref-type="fig" rid="F1">Figs 1</xref><xref ref-type="fig" rid="F2">, 2</xref></tp:nomenclature><tp:treatment-sec sec-type="material" id="SECID0EVKAC"><title>Type.</title><p><bold>Colombia. Cundinamarca</bold>: vía Ubate-Lenguazaque, carretera sin pavimentar, antes del sector conocido como las balsas, <named-content xmlns:xlink="http://www.w3.org/1999/xlink" content-type="dwc:verbatimCoordinates" xlink:type="simple"><named-content content-type="geo-json" specific-use="{&#34;type&#34;:&#34;Point&#34;,&#34;coordinates&#34;:[-73.723056,5.334028]}" id="NCID0EALAC" xlink:type="simple">5°20'2.5"N, 73°43'23"W</named-content></named-content>, 2600 m elev., 27 August 2017, <italic>A. Orejuela &amp; J. Castillo 2942</italic> [holotype: <named-content xmlns:xlink="http://www.w3.org/1999/xlink" content-type="dwc:institutional_code" xlink:title="Herbario del Jardín Botánico de Bogotá" xlink:href="http://grbio.org/institution/jard%C3%ADn-bot%C3%A1nico-jos%C3%A9-celestino-mutis" xlink:type="simple">JBB</named-content>, (accession #<ext-link xmlns:xlink="http://www.w3.org/1999/xlink" xlink:href="JBB30649" ext-link-type="gen" xlink:type="simple">JBB30649</ext-link>); isotypes: <named-content xmlns:xlink="http://www.w3.org/1999/xlink" content-type="dwc:institutional_code" xlink:title="Herbario Nacional Colombiano" xlink:href="http://grbio.org/institution/universidad-nacional-de-colombia-0" xlink:type="simple">COL</named-content>, HUA, HEAA].</p><fig id="F1" position="float" orientation="portrait"><object-id xmlns:xlink="http://www.w3.org/1999/xlink" content-type="doi" xlink:type="simple">10.3897/phytokeys.232.108474.figure1</object-id><object-id xmlns:xlink="http://www.w3.org/1999/xlink" content-type="arpha" xlink:type="simple">790E7C5F-6238-5EEF-8AE4-810F49E648CC</object-id><label>Figure 1.</label><caption><p><italic><tp:taxon-name><tp:taxon-name-part taxon-name-part-type="genus" reg="Iochroma">Iochroma</tp:taxon-name-part><tp:taxon-name-part taxon-name-part-type="species" reg="orozcoae">orozcoae</tp:taxon-name-part></tp:taxon-name></italic> A.Orejuela &amp; S.D.Sm. <bold>A</bold> flowering branch <bold>B</bold> inner corolla surface, showing the stamens <bold>C</bold> flower. Detail is shown for the simple and branched hairs on the corolla <bold>D</bold> gynoecium <bold>E, F</bold> details of the stamens and anthers <bold>G</bold> fruit with persistent calyx <bold>H</bold> seed. Drawn by Omar Bernal from Orejuela &amp; Castillo 2942 &amp; Orejuela et al. 3407.</p></caption><graphic xmlns:xlink="http://www.w3.org/1999/xlink" xlink:href="phytokeys-232-133_article-108474__-g001.jpg" position="float" orientation="portrait" xlink:type="simple" id="oo_907423.jpg"><uri content-type="original_file" xlink:type="simple">https://binary.pensoft.net/fig/907423</uri></graphic></fig></tp:treatment-sec><tp:treatment-sec sec-type="diagnosis" id="SECID0E1MAC"><title>Diagnosis.</title><p>A <italic><tp:taxon-name><tp:taxon-name-part taxon-name-part-type="genus" reg="Iochroma">Iochroma</tp:taxon-name-part><tp:taxon-name-part taxon-name-part-type="species" reg="baumii">baumii</tp:taxon-name-part></tp:taxon-name></italic> S.D.Sm. &amp; S.Leiva affinis, sed paucarum inflorescentiae in ramum prope apicem germinis dispositae sunt, quae 1 ad 4 (–8) floribus, flores minores 1.5–2 cm longi; corolla quinque lobis constat, et fructus viridis-flavus colore maturo differt.</p><fig id="F2" position="float" orientation="portrait"><object-id xmlns:xlink="http://www.w3.org/1999/xlink" content-type="doi" xlink:type="simple">10.3897/phytokeys.232.108474.figure2</object-id><object-id xmlns:xlink="http://www.w3.org/1999/xlink" content-type="arpha" xlink:type="simple">8A41BBCF-6503-5F58-8B4D-9641544021F8</object-id><label>Figure 2.</label><caption><p><italic><tp:taxon-name><tp:taxon-name-part taxon-name-part-type="genus" reg="Iochroma">Iochroma</tp:taxon-name-part><tp:taxon-name-part taxon-name-part-type="species" reg="orozcoae">orozcoae</tp:taxon-name-part></tp:taxon-name></italic> A.Orejuela &amp; S.D.Sm. <bold>A</bold> young branch <bold>B</bold> stem detail <bold>C, D</bold> leaf detail showing the abaxial and adaxial sides <bold>E</bold> floriferous branch with flowers in lateral view <bold>F</bold> floriferous branch with a flower in frontal view <bold>G</bold> fruits showing the accrescent appressed calyx. Photos by Andrés Orejuela.</p></caption><graphic xmlns:xlink="http://www.w3.org/1999/xlink" xlink:href="phytokeys-232-133_article-108474__-g002.jpg" position="float" orientation="portrait" xlink:type="simple" id="oo_907424.jpg"><uri content-type="original_file" xlink:type="simple">https://binary.pensoft.net/fig/907424</uri></graphic></fig></tp:treatment-sec><tp:treatment-sec sec-type="description" id="SECID0EPOAC"><title>Description.</title><p>Shrub 1.5–3 m tall; young stems pubescent with branched hairs, older stems with corky bark. Leaves alternate, simple, (2.1–) 5.3–11.6 × (1.2–) 2.2–5.5 cm, elliptic; adaxial surface glabrescent; abaxial surface densely pubescent with branched hairs; base cuneate; margins entire; apex acute to attenuate; petioles (0.4–) 0.8–2.5 (–3) cm. Inflorescences axillary on young branches near the shoot apex, 1 to 4 (–8)-flowered; pedicels 1.1–1.7 (–2) cm in flower, 1.6–2.4 cm in fruit, terete, pendulous, densely pubescent with many-branched hairs. Calyx 6–7 × 5–6 mm, tubular to slightly urceolate, green, with few to many-branched hairs, with five broadly triangular lobes, ca. 0.8 × 2–2.5 mm in flower, shallowly divided in flower, deeply divided in fruit, in fruit, the calyx accrescent 9–10 × 10–11 mm, lobes 4–5 × 7–8 mm; corolla 15–20 × 4–4.5 mm at anthesis, tubular, flaring at the mouth, the exterior deep blue-purple, with many simple or occasionally branched hairs, the pubescence increasing towards the mouth, the interior deep blue-purple, glabrous, the lobes 5, 2.6–2.8 × 2.2–2.6 mm, acute to the apex and cucullate; stamens 5, included; filaments with simple and branched hairs, fused to the corolla at 3.8–5.2 mm from the base, with the free portion 7–11.4 mm long; anthers 3.5–5.2 × 1.3–1.7 mm, oblong, cream, longitudinally dehiscent; ovary 3.6–4.8 × 1.7–2.5 mm, pyriform, glabrous, with a yellow nectariferous disc, style 13–15 mm, the stigma green, clavate, bilobed. Berry 12–14 × 9–11 mm, slightly ovoid, greenish-yellow at maturity with 20 to 30 sclerosomes, the basal 3/4 enveloped in the accrescent fruiting calyx; seeds 110 to 170 per berry, 2–2.1 × 1.7–1.9 mm, yellow, reniform.</p></tp:treatment-sec><tp:treatment-sec sec-type="etymology" id="SECID0EUOAC"><title>Etymology.</title><p>This species is named in honour of Clara Inés Orozco Pardo, an Associate Professor of botany at the Instituto de Ciencias Naturales of the Universidad Nacional de Colombia. Her dedication to the understanding of Colombian flora, particularly in the fields of taxonomy and systematics of the <tp:taxon-name><tp:taxon-name-part taxon-name-part-type="family">Brunelliaceae</tp:taxon-name-part></tp:taxon-name> and <tp:taxon-name><tp:taxon-name-part taxon-name-part-type="family">Solanaceae</tp:taxon-name-part></tp:taxon-name> families, has been remarkable. She has also played a crucial role in mentoring several Colombian botanists, including the first author of this paper.</p></tp:treatment-sec><tp:treatment-sec sec-type="distribution" id="SECID0EEPAC"><title>Distribution and ecology.</title><p><italic><tp:taxon-name><tp:taxon-name-part taxon-name-part-type="genus" reg="Iochroma">Iochroma</tp:taxon-name-part><tp:taxon-name-part taxon-name-part-type="species" reg="orozcoae">orozcoae</tp:taxon-name-part></tp:taxon-name></italic> is found in the Municipality of Lenguazaque, Cundinamarca Department, in the eastern Andes of Colombia, in the surroundings of the rock formation known as the Farallones de Lenguazaque, which is situated at an elevation of 2600 m (Fig. <xref ref-type="fig" rid="F3">3</xref>). The Farallones de Lenguazaque exhibit a vegetation type characteristic of high-altitude mountain ecosystems. The primary vegetation in this area comprises high Andean forest relicts of native forest, secondary forest, plantations of foreign species, grasslands and subparamo vegetation.</p><fig id="F3" position="float" orientation="portrait"><object-id xmlns:xlink="http://www.w3.org/1999/xlink" content-type="doi" xlink:type="simple">10.3897/phytokeys.232.108474.figure3</object-id><object-id xmlns:xlink="http://www.w3.org/1999/xlink" content-type="arpha" xlink:type="simple">257FBA6C-DA1C-5644-AC68-14D32831BB1E</object-id><label>Figure 3.</label><caption><p>Geographic distribution of <italic><tp:taxon-name><tp:taxon-name-part taxon-name-part-type="genus" reg="Iochroma">I.</tp:taxon-name-part><tp:taxon-name-part taxon-name-part-type="species" reg="orozcoae">orozcoae</tp:taxon-name-part></tp:taxon-name></italic> (orange circles) and closely-related species in the “F” clade with presence in Colombia, including <italic><tp:taxon-name><tp:taxon-name-part taxon-name-part-type="genus" reg="Iochroma">I.</tp:taxon-name-part><tp:taxon-name-part taxon-name-part-type="species" reg="baumii">baumii</tp:taxon-name-part></tp:taxon-name></italic> (red circles), <italic><tp:taxon-name><tp:taxon-name-part taxon-name-part-type="genus" reg="Iochroma">I.</tp:taxon-name-part><tp:taxon-name-part taxon-name-part-type="species" reg="gesnerioides">gesnerioides</tp:taxon-name-part></tp:taxon-name></italic> (green circles) and <italic><tp:taxon-name><tp:taxon-name-part taxon-name-part-type="genus" reg="Iochroma">I.</tp:taxon-name-part><tp:taxon-name-part taxon-name-part-type="species" reg="fuchsioides">fuchsioides</tp:taxon-name-part></tp:taxon-name></italic> (blue circles).</p></caption><graphic xmlns:xlink="http://www.w3.org/1999/xlink" xlink:href="phytokeys-232-133_article-108474__-g003.jpg" position="float" orientation="portrait" xlink:type="simple" id="oo_907425.jpg"><uri content-type="original_file" xlink:type="simple">https://binary.pensoft.net/fig/907425</uri></graphic></fig></tp:treatment-sec><tp:treatment-sec sec-type="Phylogeny" id="SECID0ETBAE"><title>Phylogeny.</title><p><italic><tp:taxon-name><tp:taxon-name-part taxon-name-part-type="genus" reg="Iochroma">Iochroma</tp:taxon-name-part><tp:taxon-name-part taxon-name-part-type="species" reg="orozcoae">orozcoae</tp:taxon-name-part></tp:taxon-name></italic> belongs to the “F” clade (<xref ref-type="bibr" rid="B9">Smith and Baum 2006</xref>) containing other northern Andean species (<italic><tp:taxon-name><tp:taxon-name-part taxon-name-part-type="genus" reg="Iochroma">I.</tp:taxon-name-part><tp:taxon-name-part taxon-name-part-type="species" reg="gesnerioides">gesnerioides</tp:taxon-name-part></tp:taxon-name></italic>, <italic><tp:taxon-name><tp:taxon-name-part taxon-name-part-type="genus" reg="Iochroma">I.</tp:taxon-name-part><tp:taxon-name-part taxon-name-part-type="species" reg="fuchsioides">fuchsioides</tp:taxon-name-part></tp:taxon-name></italic>, <italic><tp:taxon-name><tp:taxon-name-part taxon-name-part-type="genus" reg="Iochroma">I.</tp:taxon-name-part><tp:taxon-name-part taxon-name-part-type="species" reg="calycinum">calycinum</tp:taxon-name-part></tp:taxon-name></italic> Benth. and <italic><tp:taxon-name><tp:taxon-name-part taxon-name-part-type="genus" reg="Iochroma">I.</tp:taxon-name-part><tp:taxon-name-part taxon-name-part-type="species" reg="baumii">baumii</tp:taxon-name-part></tp:taxon-name></italic>) with high bootstrap support (96%). The red-flowered species (<italic><tp:taxon-name><tp:taxon-name-part taxon-name-part-type="genus" reg="Iochroma">I.</tp:taxon-name-part><tp:taxon-name-part taxon-name-part-type="species" reg="gesnerioides">gesnerioides</tp:taxon-name-part></tp:taxon-name></italic> and <italic><tp:taxon-name><tp:taxon-name-part taxon-name-part-type="genus" reg="Iochroma">I.</tp:taxon-name-part><tp:taxon-name-part taxon-name-part-type="species" reg="fuchsioides">fuchsioides</tp:taxon-name-part></tp:taxon-name></italic>) are separated from the blue-flowered species (<italic><tp:taxon-name><tp:taxon-name-part taxon-name-part-type="genus" reg="Iochroma">I.</tp:taxon-name-part><tp:taxon-name-part taxon-name-part-type="species" reg="calycinum">calycinum</tp:taxon-name-part></tp:taxon-name></italic>, <italic><tp:taxon-name><tp:taxon-name-part taxon-name-part-type="genus" reg="Iochroma">I.</tp:taxon-name-part><tp:taxon-name-part taxon-name-part-type="species" reg="baumii">baumii</tp:taxon-name-part></tp:taxon-name></italic> and <italic><tp:taxon-name><tp:taxon-name-part taxon-name-part-type="genus" reg="Iochroma">I.</tp:taxon-name-part><tp:taxon-name-part taxon-name-part-type="species" reg="orozcoae">orozcoae</tp:taxon-name-part></tp:taxon-name></italic>), but that split is not well supported. Amongst the blue-flowered members of the “F” clade, <italic><tp:taxon-name><tp:taxon-name-part taxon-name-part-type="genus" reg="Iochroma">I.</tp:taxon-name-part><tp:taxon-name-part taxon-name-part-type="species" reg="baumii">baumii</tp:taxon-name-part></tp:taxon-name></italic> and <italic><tp:taxon-name><tp:taxon-name-part taxon-name-part-type="genus" reg="Iochroma">I.</tp:taxon-name-part><tp:taxon-name-part taxon-name-part-type="species" reg="orozcoae">orozcoae</tp:taxon-name-part></tp:taxon-name></italic> appear as sister taxa with 59% bootstrap support (Fig. <xref ref-type="fig" rid="F4">4</xref>).</p><fig id="F4" position="float" orientation="portrait"><object-id xmlns:xlink="http://www.w3.org/1999/xlink" content-type="doi" xlink:type="simple">10.3897/phytokeys.232.108474.figure4</object-id><object-id xmlns:xlink="http://www.w3.org/1999/xlink" content-type="arpha" xlink:type="simple">1BA0B442-0503-5FF0-BB56-B5308AF23EAB</object-id><label>Figure 4.</label><caption><p>Maximum Likelihood phylogeny of <tp:taxon-name><tp:taxon-name-part taxon-name-part-type="subfamily">Iochrominae</tp:taxon-name-part></tp:taxon-name> including the new species, <italic><tp:taxon-name><tp:taxon-name-part taxon-name-part-type="genus" reg="Iochroma">I.</tp:taxon-name-part><tp:taxon-name-part taxon-name-part-type="species" reg="orozcoae">orozcoae</tp:taxon-name-part></tp:taxon-name></italic>. Relationships based on three nuclear markers with taxon sampling following <xref ref-type="bibr" rid="B4">Deanna et al. (2019)</xref>. <tp:taxon-name><tp:taxon-name-part taxon-name-part-type="tribe">Physalideae</tp:taxon-name-part></tp:taxon-name> outgroups from <xref ref-type="bibr" rid="B9">Smith and Baum (2006)</xref> (<italic><tp:taxon-name><tp:taxon-name-part taxon-name-part-type="genus" reg="Physalis">Physalis</tp:taxon-name-part><tp:taxon-name-part taxon-name-part-type="species" reg="peruviana">peruviana</tp:taxon-name-part></tp:taxon-name></italic> L., <italic><tp:taxon-name><tp:taxon-name-part taxon-name-part-type="genus" reg="Leucophysalis">Leucophysalis</tp:taxon-name-part><tp:taxon-name-part taxon-name-part-type="species" reg="grandiflora">grandiflora</tp:taxon-name-part></tp:taxon-name></italic> (Hook.) Rydb., <italic><tp:taxon-name><tp:taxon-name-part taxon-name-part-type="genus" reg="Witheringia">Witheringia</tp:taxon-name-part><tp:taxon-name-part taxon-name-part-type="species" reg="solanacea">solanacea</tp:taxon-name-part></tp:taxon-name></italic> L’Hér., <italic><tp:taxon-name><tp:taxon-name-part taxon-name-part-type="genus" reg="Tubocapsicum">Tubocapsicum</tp:taxon-name-part><tp:taxon-name-part taxon-name-part-type="species" reg="anomalum">anomalum</tp:taxon-name-part></tp:taxon-name></italic> (Franch. &amp; Sav.) Makino and <italic><tp:taxon-name><tp:taxon-name-part taxon-name-part-type="genus" reg="Deprea">Deprea</tp:taxon-name-part><tp:taxon-name-part taxon-name-part-type="species" reg="sachapapa">sachapapa</tp:taxon-name-part></tp:taxon-name></italic> (Hunz.) S.Leiva &amp; Deanna) were used to root the tree and pruned for visual purposes. Bootstrap values above 50% are shown. Nomenclatural rearrangements are underway for <tp:taxon-name><tp:taxon-name-part taxon-name-part-type="subfamily">Iochrominae</tp:taxon-name-part></tp:taxon-name> (Deanna et al., unpublished) given the non-monophyly of the genera. The clade denoted with an asterisk will remain assigned to the genus <italic><tp:taxon-name><tp:taxon-name-part taxon-name-part-type="genus" reg="Iochroma">Iochroma</tp:taxon-name-part></tp:taxon-name></italic> as it contains the type species (<italic><tp:taxon-name><tp:taxon-name-part taxon-name-part-type="genus" reg="Iochroma">Iochroma</tp:taxon-name-part><tp:taxon-name-part taxon-name-part-type="species" reg="cyaneum">cyaneum</tp:taxon-name-part></tp:taxon-name></italic> (Lindl.) M.L. Green ex G.H.M. Lawr. &amp; J.M. Tucker) and most of the species described in this genus.</p></caption><graphic xmlns:xlink="http://www.w3.org/1999/xlink" xlink:href="phytokeys-232-133_article-108474__-g004.jpg" position="float" orientation="portrait" xlink:type="simple" id="oo_907426.jpg"><uri content-type="original_file" xlink:type="simple">https://binary.pensoft.net/fig/907426</uri></graphic></fig></tp:treatment-sec><tp:treatment-sec sec-type="Preliminary conservation status" id="SECID0E4JAE"><title>Preliminary conservation status.</title><p><italic><tp:taxon-name><tp:taxon-name-part taxon-name-part-type="genus" reg="Iochroma">Iochroma</tp:taxon-name-part><tp:taxon-name-part taxon-name-part-type="species" reg="orozcoae">orozcoae</tp:taxon-name-part></tp:taxon-name></italic> is classified as a data-deficient species (<abbrev xmlns:xlink="http://www.w3.org/1999/xlink" xlink:title="data-deficient" id="ABBRID0EOKAE" xlink:type="simple">DD</abbrev>) due to the limited information on its abundance and distribution that is inadequate for comprehensively assessing its conservation status. The species has been collected only on four occasions, suggesting probable local rarity. The initial collection was made by José Celestino Mutis in 1783 from an unknown locality, followed by another by Oscar Haught in 1947 from Lenguazaque, Cundinamarca and a couple of recent collections by the first author from the same locality as Haught’s collection. Despite conducting an extensive search through specialised literature, the drawings of the Royal Botanical Expedition of the New Kingdom of Granada (1783–1816) and Mutis’ journals, the precise location of Mutis’ first collection remains unknown. We infer that the distribution of the species may be highly restricted, based on the small number of known collections from the same locality. Assumptions regarding its scarcity and restricted distribution, however, require further studies. Living plants of <italic><tp:taxon-name><tp:taxon-name-part taxon-name-part-type="genus" reg="Iochroma">I.</tp:taxon-name-part><tp:taxon-name-part taxon-name-part-type="species" reg="orozcoae">orozcoae</tp:taxon-name-part></tp:taxon-name></italic> originated from seeds, collected at the type locality and are conserved ex situ in the living collections of the Jardín Botánico de Bogotá.</p></tp:treatment-sec><tp:treatment-sec sec-type="discussion" id="SECID0E4KAE"><title>Discussion.</title><p>Our phylogenetic analyses offer strong support for the placement of <italic><tp:taxon-name><tp:taxon-name-part taxon-name-part-type="genus" reg="Iochroma">I.</tp:taxon-name-part><tp:taxon-name-part taxon-name-part-type="species" reg="orozcoae">orozcoae</tp:taxon-name-part></tp:taxon-name></italic> in the northern Andean “F” clade from <xref ref-type="bibr" rid="B9">Smith and Baum (2006)</xref>. However, it differs from all other species in its broader and denser pubescence on both its vegetative and reproductive parts, small corollas and less abundant inflorescences with fewer flowers (Figs <xref ref-type="fig" rid="F1">1</xref>, <xref ref-type="fig" rid="F2">2</xref>, <xref ref-type="fig" rid="F5">5</xref>). The new species shares with <italic><tp:taxon-name><tp:taxon-name-part taxon-name-part-type="genus" reg="Iochroma">I.</tp:taxon-name-part><tp:taxon-name-part taxon-name-part-type="species" reg="baumii">baumii</tp:taxon-name-part></tp:taxon-name></italic> and <italic><tp:taxon-name><tp:taxon-name-part taxon-name-part-type="genus" reg="Iochroma">I.</tp:taxon-name-part><tp:taxon-name-part taxon-name-part-type="species" reg="calycinum">calycinum</tp:taxon-name-part></tp:taxon-name></italic> intensely pigmented flowers, which are variously described as purple, violet or blue (Fig. <xref ref-type="fig" rid="F5">5</xref>). In contrast to <italic><tp:taxon-name><tp:taxon-name-part taxon-name-part-type="genus" reg="Iochroma">I.</tp:taxon-name-part><tp:taxon-name-part taxon-name-part-type="species" reg="baumii">baumii</tp:taxon-name-part></tp:taxon-name></italic> and <italic><tp:taxon-name><tp:taxon-name-part taxon-name-part-type="genus" reg="Iochroma">I.</tp:taxon-name-part><tp:taxon-name-part taxon-name-part-type="species" reg="fuchsioides">fuchsioides</tp:taxon-name-part></tp:taxon-name></italic> which have corollas with ten teeth (five major lobes and five smaller teeth alternating with the lobes), <italic><tp:taxon-name><tp:taxon-name-part taxon-name-part-type="genus" reg="Iochroma">I.</tp:taxon-name-part><tp:taxon-name-part taxon-name-part-type="species" reg="orozcoae">orozcoae</tp:taxon-name-part></tp:taxon-name></italic> has corollas with five teeth corresponding to the lobes. <italic><tp:taxon-name><tp:taxon-name-part taxon-name-part-type="genus" reg="Iochroma">Iochroma</tp:taxon-name-part><tp:taxon-name-part taxon-name-part-type="species" reg="orozcoae">orozcoae</tp:taxon-name-part></tp:taxon-name></italic> is morphologically more similar to <italic><tp:taxon-name><tp:taxon-name-part taxon-name-part-type="genus" reg="Iochroma">I.</tp:taxon-name-part><tp:taxon-name-part taxon-name-part-type="species" reg="baumii">baumii</tp:taxon-name-part></tp:taxon-name></italic>. However, the new species is easily separated from <italic><tp:taxon-name><tp:taxon-name-part taxon-name-part-type="genus" reg="Iochroma">I.</tp:taxon-name-part><tp:taxon-name-part taxon-name-part-type="species" reg="baumii">baumii</tp:taxon-name-part></tp:taxon-name></italic> because it presents smaller flowers, 1.5–2 cm long (versus 2.8–4.5 cm long), only a few inflorescences per branch, located near the shoot apex with 1 to 4 (–8) flowers (versus masses of inflorescences per branch in clusters typically on older, often leafless branches, rarely near the shoot apex, with 6 to 12 flowers per inflorescence), corolla with five lobes (versus a 10-lobed corolla) and, while the fruits of <italic><tp:taxon-name><tp:taxon-name-part taxon-name-part-type="genus" reg="Iochroma">I.</tp:taxon-name-part><tp:taxon-name-part taxon-name-part-type="species" reg="orozcoae">orozcoae</tp:taxon-name-part></tp:taxon-name></italic> ripen in greenish-yellow colour, those of <italic><tp:taxon-name><tp:taxon-name-part taxon-name-part-type="genus" reg="Iochroma">I.</tp:taxon-name-part><tp:taxon-name-part taxon-name-part-type="species" reg="baumii">baumii</tp:taxon-name-part></tp:taxon-name></italic> are greenish-purple when ripe. A detailed comparison between <italic><tp:taxon-name><tp:taxon-name-part taxon-name-part-type="genus" reg="Iochroma">I.</tp:taxon-name-part><tp:taxon-name-part taxon-name-part-type="species" reg="orozcoae">orozcoae</tp:taxon-name-part></tp:taxon-name></italic> and the remaining species in the “F” clade can be found in Table <xref ref-type="table" rid="T1">1</xref>.</p><table-wrap id="T1" position="float" orientation="portrait"><label>Table 1.</label><caption><p>A morphological and geographical comparison of <italic><tp:taxon-name><tp:taxon-name-part taxon-name-part-type="genus" reg="Iochroma">Iochroma</tp:taxon-name-part></tp:taxon-name></italic> species in the “F” clade (sensu <xref ref-type="bibr" rid="B9">Smith and Baum (2006)</xref>), including the new species <italic><tp:taxon-name><tp:taxon-name-part taxon-name-part-type="genus" reg="Iochroma">I.</tp:taxon-name-part><tp:taxon-name-part taxon-name-part-type="species" reg="orozcoae">orozcoae</tp:taxon-name-part></tp:taxon-name></italic>.</p></caption><table id="TID0EOZAE" rules="all"><tbody><tr><th rowspan="1" colspan="1"/><th rowspan="1" colspan="1">
                    <italic>
                      <tp:taxon-name><tp:taxon-name-part taxon-name-part-type="genus" reg="Iochroma">Iochroma</tp:taxon-name-part><tp:taxon-name-part taxon-name-part-type="species" reg="orozcoae">orozcoae</tp:taxon-name-part></tp:taxon-name>
                    </italic>
                  </th><th rowspan="1" colspan="1">
                    <italic>
                      <tp:taxon-name><tp:taxon-name-part taxon-name-part-type="genus" reg="Iochroma">Iochroma</tp:taxon-name-part><tp:taxon-name-part taxon-name-part-type="species" reg="baumii">baumii</tp:taxon-name-part></tp:taxon-name>
                    </italic>
                  </th><th rowspan="1" colspan="1">
                    <italic>
                      <tp:taxon-name><tp:taxon-name-part taxon-name-part-type="genus" reg="Iochroma">Iochroma</tp:taxon-name-part><tp:taxon-name-part taxon-name-part-type="species" reg="gesnerioides">gesnerioides</tp:taxon-name-part></tp:taxon-name>
                    </italic>
                  </th><th rowspan="1" colspan="1">
                    <italic>
                      <tp:taxon-name><tp:taxon-name-part taxon-name-part-type="genus" reg="Iochroma">Iochroma</tp:taxon-name-part><tp:taxon-name-part taxon-name-part-type="species" reg="fuchsioides">fuchsioides</tp:taxon-name-part></tp:taxon-name>
                    </italic>
                  </th><th rowspan="1" colspan="1">
                    <italic>
                      <tp:taxon-name><tp:taxon-name-part taxon-name-part-type="genus" reg="Iochroma">Iochroma</tp:taxon-name-part><tp:taxon-name-part taxon-name-part-type="species" reg="calycinum">calycinum</tp:taxon-name-part></tp:taxon-name>
                    </italic>
                  </th></tr><tr><td rowspan="1" colspan="1">
                    <bold>Geographical distribution</bold>
                  </td><td rowspan="1" colspan="1">Eastern Colombia</td><td rowspan="1" colspan="1">Ecuador and central Colombia</td><td rowspan="1" colspan="1">Ecuador and southern and central Colombia</td><td rowspan="1" colspan="1">Peru, Ecuador and southern Colombia</td><td rowspan="1" colspan="1">Ecuador and Peru</td></tr><tr><td rowspan="1" colspan="1">
                    <bold>Habitat</bold>
                  </td><td rowspan="1" colspan="1">Partially altered high Andean forests and roadsides to 2600 m</td><td rowspan="1" colspan="1">Disturbed cloud forest habitats, such as pasture hedges, forest gaps and roadsides from 2600 to 3300 m</td><td rowspan="1" colspan="1">Common in middle to high elevations in cloud forests, pastures hedges and roadsides from 1800 to 3300 m</td><td rowspan="1" colspan="1">Common in middle to high elevations in cloud forests, pastures hedges and roadsides from 2400 to 3500 m</td><td rowspan="1" colspan="1">Common in some areas of the wet cloud forest from 2000 to 3350 m</td></tr><tr><td rowspan="1" colspan="1">
                    <bold>Leaf size (cm)</bold>
                  </td><td rowspan="1" colspan="1">(2.1–) 5.3–11.6 × (1.2–) 2.2–5.5</td><td rowspan="1" colspan="1">(6–) 9–17 × (2.5–) 3–6</td><td rowspan="1" colspan="1">12–18 (–30) × 5–7.5 (–12)</td><td rowspan="1" colspan="1">3.5–7 (–9) × 1.5–3 (–5)</td><td rowspan="1" colspan="1">12–23 × 5–9</td></tr><tr><td rowspan="1" colspan="1">
                    <bold>Leaf shape</bold>
                  </td><td rowspan="1" colspan="1">Elliptic</td><td rowspan="1" colspan="1">Elliptic to lanceolate</td><td rowspan="1" colspan="1">Elliptic to lanceolate</td><td rowspan="1" colspan="1">Obovate to elliptic</td><td rowspan="1" colspan="1">Elliptic to lanceolate</td></tr><tr><td rowspan="1" colspan="1">
                    <bold>Inflorescence</bold>
                  </td><td rowspan="1" colspan="1">Inflorescences axillary on young branches near the shoot apex, 1 to 4 (–8)-flowered</td><td rowspan="1" colspan="1">Inflorescences axillary, typically on older, often leafless branches, rarely near the shoot apex, 6 to 12-flowered</td><td rowspan="1" colspan="1">Inflorescences axillary, in clusters with masses of flowers (with up ca. 120 flowers) along older or upper leaf nodes</td><td rowspan="1" colspan="1">Inflorescences axillary, in small clusters of flowers (1 to 12 flowers) on young branches near the shoot apex or upper leaf nodes</td><td rowspan="1" colspan="1">Inflorescences axillary, in small clusters of flowers on young branches near the shoot apex (5 to 12 flowers) or older branches (1 to 6 flowers)</td></tr><tr><td rowspan="1" colspan="1">
                    <bold>Calyx in flower</bold>
                  </td><td rowspan="1" colspan="1">Calyx 6–7 × 5–6 mm, slightly urceolate, green, with densely branched hairs</td><td rowspan="1" colspan="1">Calyx 4–9 × 3.8–6 mm, tubular to slightly urceolate, purplish-green, with few to many branched hairs</td><td rowspan="1" colspan="1">Calyx 3–5 × 4–5 mm, cup-shaped, green, with densely branched hairs</td><td rowspan="1" colspan="1">Calyx 7–13 × 4.5–5.5 mm, tubular to campanulate, green, hairless or with a few scattered branched hairs</td><td rowspan="1" colspan="1">Calyx 25 × 8–17 mm, inflated, elliptic, purplish, hairless or with a few branched hairs</td></tr><tr><td rowspan="1" colspan="1">
                    <bold>Corolla</bold>
                  </td><td rowspan="1" colspan="1">Corolla 15–20 × 4–4.5 mm, deep blue-purple, 5-lobed</td><td rowspan="1" colspan="1">Corolla 28–45 × 4–6 mm, deep blue-purple, 10-lobed</td><td rowspan="1" colspan="1">Corolla 25–40 × 5–6 mm, red, orange-red, orange to salmon, 5-lobed</td><td rowspan="1" colspan="1">Corolla 20–30 × 6–7 mm, red to orange-red, 10-lobed</td><td rowspan="1" colspan="1">Corolla 50–65 × 4–8 mm, deep blue to purple, 5-lobed</td></tr><tr><td rowspan="1" colspan="1">
                    <bold>Fruit</bold>
                  </td><td rowspan="1" colspan="1">Berry slightly ovoid ca. 1.2–1.4 × 0.9–1.1 cm, greenish-yellow when ripe</td><td rowspan="1" colspan="1">Berry markedly ovoid 1.2–1.7 × 1–1.5 cm, green and purple when ripe</td><td rowspan="1" colspan="1">Berry markedly ovoid, 1.3–1.8 x 0.9–1.3 cm green, reddish-brown or purple when ripe</td><td rowspan="1" colspan="1">Berry markedly ovoid, 1.6–2.5 x 1.2–1.7 cm, yellow, green or brown when ripe</td><td rowspan="1" colspan="1">Berry markedly ovoid to conical, 2.3–3.5 x 1.4–2 cm, white when ripe</td></tr></tbody></table></table-wrap><fig id="F5" position="float" orientation="portrait"><object-id xmlns:xlink="http://www.w3.org/1999/xlink" content-type="doi" xlink:type="simple">10.3897/phytokeys.232.108474.figure5</object-id><object-id xmlns:xlink="http://www.w3.org/1999/xlink" content-type="arpha" xlink:type="simple">E51484BA-8343-5DFE-A3BB-50A1CC899176</object-id><label>Figure 5.</label><caption><p>Species within the “F” clade of <italic><tp:taxon-name><tp:taxon-name-part taxon-name-part-type="genus" reg="Iochroma">Iochroma</tp:taxon-name-part></tp:taxon-name></italic> that are closely related to <italic><tp:taxon-name><tp:taxon-name-part taxon-name-part-type="genus" reg="Iochroma">I.</tp:taxon-name-part><tp:taxon-name-part taxon-name-part-type="species" reg="orozcoae">orozcoae</tp:taxon-name-part></tp:taxon-name></italic><bold>A</bold> flowering branch of <italic><tp:taxon-name><tp:taxon-name-part taxon-name-part-type="genus" reg="Iochroma">I.</tp:taxon-name-part><tp:taxon-name-part taxon-name-part-type="species" reg="fuchsioides">fuchsioides</tp:taxon-name-part></tp:taxon-name></italic> observed at Parque Recreacional y Bosque Protector Jerusalem, Malchingui, Ecuador <bold>B</bold> flowers of <italic><tp:taxon-name><tp:taxon-name-part taxon-name-part-type="genus" reg="Iochroma">I.</tp:taxon-name-part><tp:taxon-name-part taxon-name-part-type="species" reg="gesnerioides">gesnerioides</tp:taxon-name-part></tp:taxon-name></italic> photographed at the Jardín Botánico de Bogotá, Colombia <bold>C</bold> flowers of <italic><tp:taxon-name><tp:taxon-name-part taxon-name-part-type="genus" reg="Iochroma">I.</tp:taxon-name-part><tp:taxon-name-part taxon-name-part-type="species" reg="calycinum">calycinum</tp:taxon-name-part></tp:taxon-name></italic> at the reserva Otonga, Sigchos, Cotopaxi, Ecuador <bold>D</bold> flowers and fruits of <italic><tp:taxon-name><tp:taxon-name-part taxon-name-part-type="genus" reg="Iochroma">I.</tp:taxon-name-part><tp:taxon-name-part taxon-name-part-type="species" reg="baumii">baumii</tp:taxon-name-part></tp:taxon-name></italic> observed close to the type locality in Papallacta-Baeza road, Quijos, Napo, Ecuador <bold>E</bold> flowering branch of <italic><tp:taxon-name><tp:taxon-name-part taxon-name-part-type="genus" reg="Iochroma">I.</tp:taxon-name-part><tp:taxon-name-part taxon-name-part-type="species" reg="baumii">baumii</tp:taxon-name-part></tp:taxon-name></italic> from populations from La Pastora, Caldas, Colombia <bold>F</bold> fruits of <italic><tp:taxon-name><tp:taxon-name-part taxon-name-part-type="genus" reg="Iochroma">I.</tp:taxon-name-part><tp:taxon-name-part taxon-name-part-type="species" reg="gesnerioides">gesnerioides</tp:taxon-name-part></tp:taxon-name></italic> photographed at the Jardín Botánico de Bogotá, Colombia <bold>G</bold> fruits of <italic><tp:taxon-name><tp:taxon-name-part taxon-name-part-type="genus" reg="Iochroma">I.</tp:taxon-name-part><tp:taxon-name-part taxon-name-part-type="species" reg="fuchsioides">fuchsioides</tp:taxon-name-part></tp:taxon-name></italic> photographed close to Pasto, Nariño, Colombia. Photos by Andrés Orejuela (<bold>B, C, F, G</bold>), Hal Mitchell (<bold>D</bold>), Nathaly Obregón (<bold>A</bold>) and Juan David Tovar (<bold>E</bold>).</p></caption><graphic xmlns:xlink="http://www.w3.org/1999/xlink" xlink:href="phytokeys-232-133_article-108474__-g005.jpg" position="float" orientation="portrait" xlink:type="simple" id="oo_907427.jpg"><uri content-type="original_file" xlink:type="simple">https://binary.pensoft.net/fig/907427</uri></graphic></fig><p>The rediscovery of <italic><tp:taxon-name><tp:taxon-name-part taxon-name-part-type="genus" reg="Iochroma">I.</tp:taxon-name-part><tp:taxon-name-part taxon-name-part-type="species" reg="orozcoae">orozcoae</tp:taxon-name-part></tp:taxon-name></italic> over two centuries since the first collection by José Celestino Mutis in 1783 underscores the immense importance of historical collections in documenting and describing botanical diversity and their potential contribution in setting conservation priorities within biodiverse regions. This is a widely-debated topic that is gaining increasing attention over time (<xref ref-type="bibr" rid="B3">Besnard et al. 2018</xref>; <xref ref-type="bibr" rid="B1">Albani Rocchetti et al. 2021</xref>; <xref ref-type="bibr" rid="B12">Vargas et al. 2023</xref>). In the case of <italic><tp:taxon-name><tp:taxon-name-part taxon-name-part-type="genus" reg="Iochroma">I.</tp:taxon-name-part><tp:taxon-name-part taxon-name-part-type="species" reg="orozcoae">orozcoae</tp:taxon-name-part></tp:taxon-name></italic>, the presence of the long undetermined specimens spurred renewed collecting efforts in the eastern Andean cordillera of Colombia, which continue to be the source for many newly-described taxa, some of which have remained elusive for many years (e.g. <xref ref-type="bibr" rid="B5">Granados-Tochoy et al. (2007)</xref>). Given the challenges associated with locating and collecting narrow endemics such as <italic><tp:taxon-name><tp:taxon-name-part taxon-name-part-type="genus" reg="Iochroma">I.</tp:taxon-name-part><tp:taxon-name-part taxon-name-part-type="species" reg="orozcoae">orozcoae</tp:taxon-name-part></tp:taxon-name></italic>, it will often be necessary to base descriptions on scant material so that perhaps in future, the timespan between additional collections of new species does not span centuries, an important consideration in the context of the ongoing efforts to conserve biodiversity.</p></tp:treatment-sec><tp:treatment-sec sec-type="material" id="SECID0EW5AE"><title>Additional specimens examined.</title><p>Colombia. Cundinamarca: Ubate – Lenguazaque Highway, 2600 m elev., 16 September 1947, <italic>O.L. Haught 6188</italic> (<named-content xmlns:xlink="http://www.w3.org/1999/xlink" content-type="dwc:institutional_code" xlink:title="Herbario Nacional Colombiano" xlink:href="http://grbio.org/institution/universidad-nacional-de-colombia-0" xlink:type="simple">COL</named-content>, US); Lenguazaque, vía Ubate-Lenguazaque, antes del sector Las Balsas, en cercanías de los farallones de Lenguazaque <named-content xmlns:xlink="http://www.w3.org/1999/xlink" content-type="dwc:verbatimCoordinates" xlink:type="simple"><named-content content-type="geo-json" specific-use="{&#34;type&#34;:&#34;Point&#34;,&#34;coordinates&#34;:[-73.723056,5.333403]}" id="NCID0EF6AE" xlink:type="simple">5°20'0.25"N, 73°43'23"W</named-content></named-content>, 2600 m elev., 04 September 2021, <italic>A. Orejuela 3407 with H. Mendoza, J. Castillo. V. Luna, C. Luna &amp; M. Mora</italic> (<named-content xmlns:xlink="http://www.w3.org/1999/xlink" content-type="dwc:institutional_code" xlink:title="Herbario del Jardín Botánico de Bogotá" xlink:href="http://grbio.org/institution/jard%C3%ADn-bot%C3%A1nico-jos%C3%A9-celestino-mutis" xlink:type="simple">JBB</named-content>, <named-content xmlns:xlink="http://www.w3.org/1999/xlink" content-type="dwc:institutional_code" xlink:title="Herbario Nacional Colombiano" xlink:href="http://grbio.org/institution/universidad-nacional-de-colombia-0" xlink:type="simple">COL</named-content>, HEAA); Colombia, sin. Loc., 01 January 1783, <italic>J.C. Mutis 636</italic> (<named-content xmlns:xlink="http://www.w3.org/1999/xlink" content-type="dwc:institutional_code" xlink:title="Herbario Nacional Colombiano" xlink:href="http://grbio.org/institution/universidad-nacional-de-colombia-0" xlink:type="simple">COL</named-content>).</p></tp:treatment-sec><ref-list><ref id="B9"><mixed-citation xmlns:xlink="http://www.w3.org/1999/xlink" xlink:type="simple"><person-group><name name-style="western"><surname>Smith</surname><given-names>SD</given-names></name><name name-style="western"><surname>Baum</surname><given-names>DA</given-names></name></person-group> (<year>2006</year>) <article-title>Phylogenetics of the florally diverse Andean clade <tp:taxon-name><tp:taxon-name-part taxon-name-part-type="subfamily">Iochrominae</tp:taxon-name-part></tp:taxon-name> (<tp:taxon-name><tp:taxon-name-part taxon-name-part-type="family">Solanaceae</tp:taxon-name-part></tp:taxon-name>).</article-title><source>American Journal of Botany</source><volume>93</volume>(<issue>8</issue>): <fpage>1140</fpage>–<lpage>1153</lpage>. <ext-link xlink:href="10.3732/ajb.93.8.1140" ext-link-type="doi" xlink:type="simple">https://doi.org/10.3732/ajb.93.8.1140</ext-link></mixed-citation></ref><ref id="B4"><mixed-citation xmlns:xlink="http://www.w3.org/1999/xlink" xlink:type="simple"><person-group><name name-style="western"><surname>Deanna</surname><given-names>R</given-names></name><name name-style="western"><surname>Larter</surname><given-names>M</given-names></name><name name-style="western"><surname>Barboza</surname><given-names>GE</given-names></name><name name-style="western"><surname>Smith</surname><given-names>SD</given-names></name></person-group> (<year>2019</year>) <article-title>Repeated evolution of a morphological novelty: A phylogenetic analysis of the inflated fruiting calyx in the <tp:taxon-name><tp:taxon-name-part taxon-name-part-type="tribe">Physalideae</tp:taxon-name-part></tp:taxon-name> tribe (<tp:taxon-name><tp:taxon-name-part taxon-name-part-type="family">Solanaceae</tp:taxon-name-part></tp:taxon-name>).</article-title><source>American Journal of Botany</source><volume>106</volume>(<issue>2</issue>): <fpage>270</fpage>–<lpage>279</lpage>. <ext-link xlink:href="10.1002/ajb2.1242" ext-link-type="doi" xlink:type="simple">https://doi.org/10.1002/ajb2.1242</ext-link></mixed-citation></ref><ref id="B3"><mixed-citation xmlns:xlink="http://www.w3.org/1999/xlink" xlink:type="simple"><person-group><name name-style="western"><surname>Besnard</surname><given-names>G</given-names></name><name name-style="western"><surname>Gaudeul</surname><given-names>M</given-names></name><name name-style="western"><surname>Lavergne</surname><given-names>S</given-names></name><name name-style="western"><surname>Muller</surname><given-names>S</given-names></name><name name-style="western"><surname>Rouhan</surname><given-names>G</given-names></name><name name-style="western"><surname>Sukhorukov</surname><given-names>AP</given-names></name><name name-style="western"><surname>Vanderpoorten</surname><given-names>A</given-names></name><name name-style="western"><surname>Jabbour</surname><given-names>F</given-names></name></person-group> (<year>2018</year>) <article-title>Herbarium-based science in the twenty-first century.</article-title><source>Botany Letters</source><volume>165</volume>(<issue>3–4</issue>): <fpage>323</fpage>–<lpage>327</lpage>. <ext-link xlink:href="10.1080/23818107.2018.1482783" ext-link-type="doi" xlink:type="simple">https://doi.org/10.1080/23818107.2018.1482783</ext-link></mixed-citation></ref><ref id="B1"><mixed-citation xmlns:xlink="http://www.w3.org/1999/xlink" xlink:type="simple"><person-group><name name-style="western"><surname>Albani Rocchetti</surname><given-names>G</given-names></name><name name-style="western"><surname>Armstrong</surname><given-names>CG</given-names></name><name name-style="western"><surname>Abeli</surname><given-names>T</given-names></name><name name-style="western"><surname>Orsenigo</surname><given-names>S</given-names></name><name name-style="western"><surname>Jasper</surname><given-names>C</given-names></name><name name-style="western"><surname>Joly</surname><given-names>S</given-names></name><name name-style="western"><surname>Bruneau</surname><given-names>A</given-names></name><name name-style="western"><surname>Zytaruk</surname><given-names>M</given-names></name><name name-style="western"><surname>Vamosi</surname><given-names>JC</given-names></name></person-group> (<year>2021</year>) <article-title>Reversing extinction trends: New uses of (old) herbarium specimens to accelerate conservation action on threatened species.</article-title><source>New Phytologist</source><volume>230</volume>(<issue>2</issue>): <fpage>433</fpage>–<lpage>450</lpage>. <ext-link xlink:href="10.1111/nph.17133" ext-link-type="doi" xlink:type="simple">https://doi.org/10.1111/nph.17133</ext-link></mixed-citation></ref><ref id="B12"><mixed-citation xmlns:xlink="http://www.w3.org/1999/xlink" xlink:type="simple"><person-group><name name-style="western"><surname>Vargas</surname><given-names>CA</given-names></name><name name-style="western"><surname>Bottin</surname><given-names>M</given-names></name><name name-style="western"><surname>Sarkinen</surname><given-names>T</given-names></name><name name-style="western"><surname>Richardson</surname><given-names>JE</given-names></name><name name-style="western"><surname>Celis</surname><given-names>M</given-names></name><name name-style="western"><surname>Villanueva</surname><given-names>B</given-names></name><name name-style="western"><surname>Sanchez</surname><given-names>A</given-names></name></person-group> (<year>2023</year>) How to fill the biodiversity data gap: Is it better to invest in fieldwork or curation? Plant Diversity. [in press] <ext-link xlink:href="10.1016/j.pld.2023.06.003" ext-link-type="doi" xlink:type="simple">https://doi.org/10.1016/j.pld.2023.06.003</ext-link></mixed-citation></ref><ref id="B5"><mixed-citation xmlns:xlink="http://www.w3.org/1999/xlink" xlink:type="simple"><person-group><name name-style="western"><surname>Granados-Tochoy</surname><given-names>JC</given-names></name><name name-style="western"><surname>Knapp</surname><given-names>S</given-names></name><name name-style="western"><surname>Orozco</surname><given-names>CI</given-names></name></person-group> (<year>2007</year>) <article-title><italic><tp:taxon-name><tp:taxon-name-part taxon-name-part-type="genus">Solanum</tp:taxon-name-part><tp:taxon-name-part taxon-name-part-type="species">humboldtianum</tp:taxon-name-part></tp:taxon-name></italic> (<tp:taxon-name><tp:taxon-name-part taxon-name-part-type="family">Solanaceae</tp:taxon-name-part></tp:taxon-name>): An endangered new species from Colombia rediscovered 200 years after its first collection.</article-title><source>Systematic Botany</source><volume>32</volume>(<issue>1</issue>): <fpage>200</fpage>–<lpage>207</lpage>. <ext-link xlink:href="10.1600/036364407780360085" ext-link-type="doi" xlink:type="simple">https://doi.org/10.1600/036364407780360085</ext-link></mixed-citation></ref></ref-list></tp:taxon-treatment>
